# Supplementary material for: Consumption of Low Dose Fucoxanthin Does Not Prevent Hepatic and Adipose Inflammation and Fibrosis in Mouse Models of Diet-Induced Obesity
Source: Nutrients. 2022 May 29;14(11):2280. doi: 10.3390/nu14112280 (PMC9183127; doi:10.3390/nu14112280)
Supplement: Supplementary file 1 [file nutrients-14-02280-s001.zip]

Archive with 1 entries (1 files):
- nutrients-1656524-supplementary.pdf
